# Supplementary material for: The adaptive growth and mechanisms of Klebsiella pneumoniae under sucrose and glucose exposure
Source: Microbiol Spectr. 2025 Oct 16;13(12):e01603-25. doi: 10.1128/spectrum.01603-25 (PMC12671095; doi:10.1128/spectrum.01603-25)
Supplement: SNP results S2 — SNP results. [file spectrum.01603-25-s0002.xls]

ref_gene_ID	SNP_number	ref	ref_gene_start	ref_gene_end	ref_gene_strand	ref_gene_product
K0_GM002169	1	Scaffold5	265279	266949	+	--
