# Supplementary material for: The adaptive growth and mechanisms of Klebsiella pneumoniae under sucrose and glucose exposure
Source: Microbiol Spectr. 2025 Oct 16;13(12):e01603-25. doi: 10.1128/spectrum.01603-25 (PMC12671095; doi:10.1128/spectrum.01603-25)
Supplement: SNP results S3 — SNP results. [file spectrum.01603-25-s0003.xls]

	Reference_K2044	k8suc	ref_base<->sample_base	cdsPos:phase	proPos	ref_codon<->sample_codon	ref_aa<->sample_aa	mutate_type	ref_gene_ID	ref_gene_start	ref_gene_end	ref_gene_strand	ref_gene_product
Scaffold28_10108	A	G	A<->G	--	--	--	--	--	intergenic	--	--	--	--
Scaffold28_10111	G	A	G<->A	--	--	--	--	--	intergenic	--	--	--	--
Scaffold28_10183	G	A	G<->A	--	--	--	--	--	intergenic	--	--	--	--
Scaffold28_10270	A	G	A<->G	--	--	--	--	--	intergenic	--	--	--	--
Scaffold28_10345	G	A	G<->A	--	--	--	--	--	intergenic	--	--	--	--
Scaffold28_10348	A	C	A<->C	--	--	--	--	--	intergenic	--	--	--	--
Scaffold28_10360	A	G	A<->G	--	--	--	--	--	intergenic	--	--	--	--
Scaffold28_10366	C	T	C<->T	--	--	--	--	--	intergenic	--	--	--	--
Scaffold28_10369	C	G	C<->G	--	--	--	--	--	intergenic	--	--	--	--
Scaffold28_10489	G	C	G<->C	--	--	--	--	--	intergenic	--	--	--	--
Scaffold28_10591	C	T	C<->T	--	--	--	--	--	intergenic	--	--	--	--
Scaffold28_10678	G	C	G<->C	--	--	--	--	--	intergenic	--	--	--	--
Scaffold28_9895	C	G	C<->G	--	--	--	--	--	intergenic	--	--	--	--
Scaffold4_77398	C	G	C<->G	--	--	--	--	--	intergenic	--	--	--	--
Scaffold5_259181	C	G	C<->G	--	--	--	--	--	intergenic	--	--	--	--
Scaffold5_259183	C	G	C<->G	--	--	--	--	--	intergenic	--	--	--	--
Scaffold5_259184	A	G	A<->G	--	--	--	--	--	intergenic	--	--	--	--
Scaffold5_259188	G	C	G<->C	--	--	--	--	--	intergenic	--	--	--	--
Scaffold5_259192	C	A	C<->A	--	--	--	--	--	intergenic	--	--	--	--
Scaffold5_259195	G	C	G<->C	--	--	--	--	--	intergenic	--	--	--	--
Scaffold5_259196	C	A	C<->A	--	--	--	--	--	intergenic	--	--	--	--
Scaffold5_259197	C	A	C<->A	--	--	--	--	--	intergenic	--	--	--	--
Scaffold5_259203	A	C	A<->C	--	--	--	--	--	intergenic	--	--	--	--
Scaffold5_259210	C	A	C<->A	--	--	--	--	--	intergenic	--	--	--	--
Scaffold5_266304	C	T	C<->T	1026:02:00	342	CGC<->CGT	R<->R	syn	K0_GM002169	265279	266949	+	--
