# Supplementary material for: The adaptive growth and mechanisms of Klebsiella pneumoniae under sucrose and glucose exposure
Source: Microbiol Spectr. 2025 Oct 16;13(12):e01603-25. doi: 10.1128/spectrum.01603-25 (PMC12671095; doi:10.1128/spectrum.01603-25)
Supplement: SNP results S4 — SNP results. [file spectrum.01603-25-s0004.xls]

Sample_name	Type	Start_syn	Stop_syn	Start_nonsyn	Stop_nonsyn	Premature_stop	Synonymous	Nonsynonymous	Total_CDS_SNP	Intergenic	Total_SNP
k8suc	number	0	0	0	0	0	1	0	1	24	25
	rate(%)	0.0000	0.0000	0.0000	0.0000	0.0000	4.0000	0.0000	4.0000	96.0000	--
