# Supplementary material for: The adaptive growth and mechanisms of Klebsiella pneumoniae under sucrose and glucose exposure
Source: Microbiol Spectr. 2025 Oct 16;13(12):e01603-25. doi: 10.1128/spectrum.01603-25 (PMC12671095; doi:10.1128/spectrum.01603-25)
Supplement: SNP results S5 — SNP results. [file spectrum.01603-25-s0005.txt]

>K0_GM002169	Scaffold5:265279-266949:+	Synonymous1	SNP_num=1
ATGTCAGTAAGCGCATTTAACCGACGCTGGGCGGCGGTGATCCTGGAAGCTTTAACGCGC
CATGGCGTGCAGCATATCTGCATCGCGCCGGGCTCGCGCTCGACACCCTTAACCCTGGCG
GCGGCGGAAAACCGCGCCTTTATCCATCATACCCATTTCGACGAGCGCGGCCTCGGCCAC
CTGGCGCTCGGCCTGGCGAAGGCCAGCCGGCAGCCGGTGGCGGTGATAGTCACCTCCGGG
ACCGCCACCGCAAACCTCTATCCGGCGCTGATTGAGGCAGGGCTCACCGGTGAAAAGCTG
ATCCTGTTAACCGCCGACCGTCCGCCGGAGCTGATCGACTGCGGCGCGAACCAGGCTATC
CGCCAGCCGGGGATGTTTGCCTCCCATCCTGCGCAGACGATTTCTTTGCCGCGTCCCTCG
CAGGATATTCCTGCCCGTTGGCTGGTCTCAACCATCGACCAGGCGCTGGGGGCGCTGCAC
GCCGGCGGGGTGCATATTAACTGTCCGTTCGCTGAACCGCTGTATGGTGATATGGATGAG
ACCGGCGTGGAGTGGCAGCAGCAGCTCGGCAACTGGTGGCAGAGCGACAAACCCTGGCTG
CGCCAGGCGCTGCAGTTAGAGAGCGAGAAGCAGCGCGACTGGTTCTTCTGGCGACAAAAA
CGCGGCGTCGTCGTGGCGGGCAGAATGAGCGCCGCGGAAGGGAAAAAGGTCGCTGAGTGG
GCGCAGACCCTCGGCTGGCCGCTGATCGGCGATGTCCTGTCGCAGACCGGGCAGCCGCTG
CCGTGCGCCGACCTGTGGCTGGGCAACGGCAAAGCGGTCAGCGAGCTGGCGCAGGCGCAG
ATCGTCGTGCAACTCGGCAGCAGCCTGACCGGCAAACGCGTGCTCCAGTGGCAGGCGACC
TGCGAGCCGGATGAATACTGGCTGGTGGATAATCTGCCCGGTCGCCTCGACCCGGCGCAG
CACCGCGGTCGCCGTCTGCTCTCAAGCGTTGAGCGCTGGCTCGAATTACATCCGGCGGAG
AAACGTCAGCCGTGGGCGACGGTGATCCCACAGCTTGCCGGGCAGGCGTGGCAGGCTGCG
GTCGCCAGCAACGAGCCTTTTGGCGAAGCGCAGCTGGCGCAGCGTATTCGGCGCTATCTG
CCGGAGCAGGGCCAATTGTTTGTTGGCAACAGCCTGGTGGTGCGCCTGATCGACGCCCTG
GCGCAGCTACCGGCCGGGTATCCGGTCTACAGCAACCGCGGCGCCAGCGGCATCGATGGC
CTGATCGCCACTGCGGCCGGCGTGCAGCGCGCCAGCGCCCGACCGACGCTGGCCATCGTT
GGCGATCTCTCCGCGCTATACGATCTCAACTCGCTGGCCCTGCTGCGCCAGGCGTCGGCG
CCGCTGGTGCTGATCGTGGTGAATAACAACGGCGGGCAGATTTTTTCTATGCTGCCGACG
CCGCAGGACGAACGCCGTCAGTTCTATTTAATGCCGCAGGACGTGGATTTCAGCCACGCG
GCGGCGATGTTCGGCCTGGCCTATCATCGCCCTGATGACTGGCCGTCGCTGGATGAGGCG
CTGGCCGGCGCCTGGCGCAGGGCAGGGGCGACGGTGATTGAGCTGGCGGTCAATGAGACC
GACGGCGCGCAGACCCTCCAGCAGCTGCTGGCGCAGGTAAGTCGCCTGTGA
