# Supplementary material for: The adaptive growth and mechanisms of Klebsiella pneumoniae under sucrose and glucose exposure
Source: Microbiol Spectr. 2025 Oct 16;13(12):e01603-25. doi: 10.1128/spectrum.01603-25 (PMC12671095; doi:10.1128/spectrum.01603-25)
Supplement: SNP results S6 — SNP results. [file spectrum.01603-25-s0006.txt]

ref_id	position	ref_base<->sample_base	snp_status	strand	codon_phase	codon_mutate	aa_mutate	mutate_type	synonymous	nonsynonymous	gene_id	pos_start	pos_end	ref_gene_product
Scaffold5	266304	C<->T	Homo	+	342:2	CGC<->CGT	R<->R	Synonymous	1	0	K0_GM002169	265279	266949	--
