# Supplementary material for: The adaptive growth and mechanisms of Klebsiella pneumoniae under sucrose and glucose exposure
Source: Microbiol Spectr. 2025 Oct 16;13(12):e01603-25. doi: 10.1128/spectrum.01603-25 (PMC12671095; doi:10.1128/spectrum.01603-25)
Supplement: SNP results S7 — SNP results. [file spectrum.01603-25-s0007.txt]

Mutate_Type	SNP_Number	Percentage(%)
Start_syn	0	0.0000
Stop_syn	0	0.0000
Start_nonsyn	0	0.0000
Stop_nonsyn	0	0.0000
Premature_stop	0	0.0000
Synonymous	1	4.0000
Nonsynonymous	0	0.0000
Total_CDS_SNP	1	4.0000
Intergenic	24	96.0000
Total_SNP	25
