# Supplementary material for: The adaptive growth and mechanisms of Klebsiella pneumoniae under sucrose and glucose exposure
Source: Microbiol Spectr. 2025 Oct 16;13(12):e01603-25. doi: 10.1128/spectrum.01603-25 (PMC12671095; doi:10.1128/spectrum.01603-25)
Supplement: SNP results S8 — SNP results. [file spectrum.01603-25-s0008.txt]

ChrID	#Tol_SNP	#Intergenic	#Syn	#Non_syn
Scaffold28	13	13	0	0
Scaffold4	1	1	0	0
Scaffold5	11	10	1	0
Total	25	24	1	0
