# Supplementary material for: The adaptive growth and mechanisms of Klebsiella pneumoniae under sucrose and glucose exposure
Source: Microbiol Spectr. 2025 Oct 16;13(12):e01603-25. doi: 10.1128/spectrum.01603-25 (PMC12671095; doi:10.1128/spectrum.01603-25)
Supplement: SNP results S9 — SNP results. [file spectrum.01603-25-s0009.txt]

ref_id	position	ref_base	sample_base	gene_dis	gene_start	gene_end	gene_stand	gene_name
Scaffold28	9895	C	G	856	7423	9039	-	K0_GM005140
Scaffold28	10108	A	G	1069	7423	9039	-	K0_GM005140
Scaffold28	10111	G	A	1072	7423	9039	-	K0_GM005140
Scaffold28	10183	G	A	1144	7423	9039	-	K0_GM005140
Scaffold28	10270	A	G	1231	7423	9039	-	K0_GM005140
Scaffold28	10345	G	A	1306	7423	9039	-	K0_GM005140
Scaffold28	10348	A	C	1309	7423	9039	-	K0_GM005140
Scaffold28	10360	A	G	1321	7423	9039	-	K0_GM005140
Scaffold28	10366	C	T	1327	7423	9039	-	K0_GM005140
Scaffold28	10369	C	G	1330	7423	9039	-	K0_GM005140
Scaffold28	10489	G	C	1450	7423	9039	-	K0_GM005140
Scaffold28	10591	C	T	1552	7423	9039	-	K0_GM005140
Scaffold28	10678	G	C	1639	7423	9039	-	K0_GM005140
Scaffold4	77398	C	G	9	76592	77389	+	K0_GM001589
Scaffold5	259181	C	G	67	257273	259114	+	K0_GM002163
Scaffold5	259183	C	G	69	257273	259114	+	K0_GM002163
Scaffold5	259184	A	G	70	257273	259114	+	K0_GM002163
Scaffold5	259188	G	C	74	257273	259114	+	K0_GM002163
Scaffold5	259192	C	A	78	257273	259114	+	K0_GM002163
Scaffold5	259195	G	C	81	257273	259114	+	K0_GM002163
Scaffold5	259196	C	A	82	257273	259114	+	K0_GM002163
Scaffold5	259197	C	A	83	257273	259114	+	K0_GM002163
Scaffold5	259203	A	C	81	259284	260813	+	K0_GM002164
Scaffold5	259210	C	A	74	259284	260813	+	K0_GM002164
